# Supplementary material for: Tear Fluid Biomarkers in Diabetic Ocular Surface Disease: A Systematic Review
Source: J Clin Med. 2025 Oct 1;14(19):6958. doi: 10.3390/jcm14196958 (PMC12524527; doi:10.3390/jcm14196958)
Supplement: Supplementary file 1 [file jcm-14-06958-s001.zip]

Archive with 1 entries (1 files):
- jcm-3908906-supplementary.pdf
